# Supplementary material for: Divergent accumulation of microbial necromass and plant lignin components in grassland soils
Source: Nat Commun. 2018 Aug 28;9:3480. doi: 10.1038/s41467-018-05891-1 (PMC6113315; doi:10.1038/s41467-018-05891-1)
Supplement: Supplementary file 3 — Supplementary Data 1 [file 41467_2018_5891_MOESM3_ESM.xlsx]

## Sheet: Table S1
Supplementary Data 1: Information on sampling sites and raw data in the Mongolian grasslands (mean ± s.e.m.).
Site	n	Vegetation	Longitude (°E)	Latitude (°N)	Elevation (m)	MATa (°C)	MAPa (mm yr−1)	Aridity indexb (unitless)	AGB (kg m−2)	BGB (kg m−2)	SOC (mg g−1)	N (mg g−1)	pH	Clay (%)	Iron (‰)	Aluminum (‰)	PLFAs (mg g−1 SOC)	Amino sugars (mg g−1 SOC)	Lignin phenols (mg g−1 SOC)	(Ad/Al)V	(Ad/Al)S
1*	3	Desert	101.62	39.02	1470	7.7	120	0.1092	0.02 ± 0.00	0.31 ± 0.11	4.83 ± 0.29	0.59 ± 0.01	8.66 ± 0.15	0.59 ± 0.22	6.61 ± 0.83	0.32 ± 0.03	0.32 ± 0.09	69.8 ± 5.43	34.6 ± 12.74	0.27 ± 0.03	0.19 ± 0.02
2*	3	Desert	112.04	43.56	961	3.8	144	0.1565	0.05 ± 0.01	0.28 ± 0.02	1.9 ± 0.04	0.22 ± 0.02	8.63 ± 0.09	0.21 ± 0.06	3.61 ± 0.21	0.31 ± 0.02	0.98 ± 0.21	70.3 ± 11.82	31.6 ± 12.39	0.52 ± 0.04	0.15 ± 0.06
3*	3	Desert	109.87	45.25	905	3.4	126	0.1418	0.06 ± 0.01	0.2 ± 0.04	3.32 ± 0.03	0.12 ± 0.02	7.63 ± 0.17	0.41 ± 0.01	2.44 ± 0.1	0.25 ± 0.01	1.09 ± 0.07	56.9 ± 5.60	17.5 ± 1.90	0.30 ± 0.02	0.25 ± 0.02
4	3	Desert	101.77	38.94	1490	7.8	19.4	0.1129	0.02 ± 0.00	0.27 ± 0.02	0.85 ± 0.10	0.07 ± 0.01	8.85 ± 0.01	0.42 ± 0.23	5.69 ± 0.63	0.62 ± 0.10	1.19 ± 0.06	46.3 ± 3.38	na	na	na
5	3	Desert	101.88	38.91	1440	7.8	122	0.1105	0.02 ± 0.00	0.17 ± 0.02	1.27 ± 0.17	0.15 ± 0.01	8.87 ± 0.03	0.30 ± 0.04	3.03 ± 0.11	0.43 ± 0.19	1.09 ± 0.23	38.6 ± 7.82	na	na	na
6	3	Desert	111.19	44.08	1147	3.3	134	0.147	0.01 ± 0.00	0.39 ± 0.07	3.48 ± 0.20	0.17 ± 0.02	8.1 ± 0.18	0.48 ± 0.11	3.23 ± 0.61	0.37 ± 0.06	1.06 ± 0.17	71.2 ± 7.64	na	na	na
7	3	Desert	109.13	45.8	1092	2.1	141	0.1678	0.04 ± 0.01	0.55 ± 0.08	5.08 ± 0.30	0.26 ± 0.04	7.69 ± 0.03	0.52 ± 0.15	2.31 ± 0.16	0.2 ± 0.02	1.14 ± 0.03	78.6 ± 11.59	na	na	na
8	3	Desert	109.62	45.51	987	3	132	0.153	0.04 ± 0.00	0.52 ± 0.08	4.36 ± 0.33	0.21 ± 0.02	8.23 ± 0.17	0.42 ± 0.11	6.17 ± 3.34	0.66 ± 0.37	1.26 ± 0.08	71.0 ± 3.08	na	na	na
9	3	Desert	111.83	43.75	960	3.8	128	0.1354	0.01 ± 0.00	0.37 ± 0.17	1.56 ± 0.07	0.05 ± 0.02	7.23 ± 0.15	0.05 ± 0.03	8.93 ± 1.92	0.99 ± 0.22	1.46 ± 0.03	44.3 ± 2.87	na	na	na
10	3	Desert	110.73	44.5	963	4	122	0.1313	0.02 ± 0.00	0.42 ± 0.13	4.11 ± 0.24	0.29 ± 0.07	7.89 ± 0.02	0.29 ± 0.13	4.55 ± 0.47	0.5 ± 0.06	0.78 ± 0.07	62.5 ± 9.29	na	na	na
11	3	Desert	104.71	39.65	1268	8.1	104	0.0951	0.01 ± 0.00	0.05 ± 0.01	1.66 ± 0.14	0.23 ± 0.01	8.86 ± 0.01	0.57 ± 0.07	4.27 ± 0.89	0.41 ± 0.06	0.80 ± 0.11	25.3 ± 2.17	na	na	na
12*	3	Desert Steppe	108.48	41.78	1543	3.7	204	0.235	0.02 ± 0.00	0.38 ± 0.04	5.33 ± 0.38	0.59 ± 0.01	8.62 ± 0.02	0.38 ± 0.11	2.23 ± 0.1	0.17 ± 0.03	0.74 ± 0.04	76.9 ± 4.02	10.5 ± 2.11	0.66 ± 0.12	0.51 ± 0.12
13*	3	Desert Steppe	111.94	41.86	1466	3.3	226	0.2576	0.13 ± 0.01	0.84 ± 0.24	11.97 ± 0.45	1.35 ± 0.04	8.24 ± 0.04	0.64 ± 0.12	2.44 ± 0.14	0.24 ± 0.03	0.50 ± 0.04	101.7 ± 8.18	14.6 ± 3.93	0.40 ± 0.10	0.33 ± 0.08
14*	3	Desert Steppe	107.97	46.76	1273	-0.18	209	0.2693	0.08 ± 0.01	1.11 ± 0.20	11.67 ± 0.51	0.91 ± 0.04	7.18 ± 0.03	0.59 ± 0.04	4.04 ± 0.21	0.33 ± 0.02	0.45 ± 0.02	80.6 ± 2.70	9.1 ± 3.20	0.55 ± 0.13	0.36 ± 0.10
15	3	Desert Steppe	108.29	41.83	1369	4.6	183	0.2004	0.04 ± 0.00	0.63 ± 0.19	3.67 ± 0.08	0.41 ± 0.02	8.49 ± 0.02	0.36 ± 0.09	6.77 ± 0.55	0.64 ± 0.01	1.29 ± 0.17	64.5 ± 2.66	na	na	na
16	3	Desert Steppe	112.64	42.58	1143	4.2	203	0.2204	0.04 ± 0.00	0.8 ± 0.25	4.7 ± 0.22	0.59 ± 0.04	8.57 ± 0.09	0.48 ± 0.18	4.23 ± 2.06	0.58 ± 0.19	0.92 ± 0.17	73.5 ± 3.52	na	na	na
17	3	Desert Steppe	112.37	42.2	1302	3.8	216	0.24	0.14 ± 0.02	1.6 ± 0.16	5.39 ± 0.27	0.64 ± 0.02	8.45 ± 0.02	0.41 ± 0.02	2.33 ± 0.09	0.3 ± 0.04	1.26 ± 0.16	37.5 ± 2.61	na	na	na
18	2	Desert Steppe	114.05	43.85	1065	2.3	222	0.3306	0.12 ± 0.01	1.09 ± 0.22	16.52 ± 0.10	1.37 ± 0.17	7.88 ± 0.11	0.52 ± 0.08	2.25 ± 0.2	0.17 ± 0.00	0.22 ± 0.02	103.1 ± 9.34	na	na	na
19	3	Typical Steppe	107.52	47.32	1439	-2	243	0.3517	0.25 ± 0.01	1.21 ± 0.12	41.19 ± 4.95	3.58 ± 0.28	6.91 ± 0.02	0.36 ± 0.17	2.59 ± 0.21	0.25 ± 0.02	0.32 ± 0.04	120.3 ± 19.89	5.3 ± 1.04	1.07 ± 0.17	0.76 ± 0.09
20*	2 (3)†	Typical Steppe	106.22	48.36	1207	-1.1	261	0.4206	0.22 ± 0.00	1.31 ± 0.25	28.58 ± 1.45	2.49 ± 0.13	6.65 ± 0.03	0.45 ± 0.02	3.25 ± 0.19	0.25 ± 0.03	0.22 ± 0.01	63.6 ± 7.39	9.0 ± 0.64	0.54 ± 0.04	0.49 ± 0.04
21*	3	Typical Steppe	116.67	43.55	1270	1.1	342	0.3673	0.13 ± 0.01	0.84 ± 0.04	22.73 ± 0.29	1.93 ± 0.06	6.99 ± 0.17	0.38 ± 0.01	7.16 ± 0.4	0.57 ± 0.07	0.16 ± 0.02	71.6 ± 2.65	9.9 ± 2.53	0.30 ± 0.04	0.29 ± 0.02
22*	3	Typical Steppe	116.78	44.42	1051	1.3	306	0.3779	0.11 ± 0.01	2.24 ± 0.36	19.26 ± 0.99	1.68 ± 0.17	6.7 ± 0.12	0.1 ± 0.03	4.89 ± 0.34	1.02 ± 0.10	0.19 ± 0.01	101.1 ± 10.93	na	na	na
23*	3	Typical Steppe	106.11	48.81	1005	-1.13	287	0.4113	0.21 ± 0.03	1.27 ± 0.07	16.18 ± 0.54	1.47 ± 0.12	7.68 ± 0.19	0.41 ± 0.12	5.4 ± 0.16	0.9 ± 0.02	0.20 ± 0.03	83.7 ± 8.00	na	na	na
24	3	Typical Steppe	106.72	48.21	1194	-0.6	245	0.4383	0.22 ± 0.01	1.06 ± 0.26	33.23 ± 4.36	2.55 ± 0.39	7.08 ± 0.09	0.79 ± 0.13	3.07 ± 0.07	0.45 ± 0.03	0.18 ± 0.03	43.1 ± 1.37	na	na	na
25	3	Typical Steppe	117.6	44.44	1079	1.1	352	0.3954	0.42 ± 0.00	1.28 ± 0.14	34.93 ± 0.73	3.09 ± 0.04	6.92 ± 0.08	0.3 ± 0.07	6.54 ± 0.36	1.03 ± 0.06	0.24 ± 0.06	94.6 ± 2.41	na	na	na
26	3	Typical Steppe	116.56	43.54	1180	1.6	331	0.2554	0.22 ± 0.01	1.35 ± 0.10	39.58 ± 1.43	3.96 ± 0.14	6.53 ± 0.07	0.55 ± 0.14	4.71 ± 0.49	0.84 ± 0.11	0.23 ± 0.02	79 ± 4.07	na	na	na
27	3	Typical Steppe	106.18	48.9	870	-0.9	279	0.3638	0.15 ± 0.01	1.02 ± 0.11	19.86 ± 0.41	1.86 ± 0.04	7.42 ± 0.16	0.54 ± 0.24	7.5 ± 0.15	0.69 ± 0.03	0.32 ± 0.01	95.9 ± 5.49	na	na	na
28	3	Typical Steppe	117.41	44.46	1128	0.8	346	0.4352	0.14 ± 0.00	1.51 ± 0.25	48.74 ± 0.92	4.39 ± 0.13	7.14 ± 0.1	0.45 ± 0.12	2.82 ± 0.06	0.25 ± 0.01	0.13 ± 0.02	77.2 ± 2.75	7.4 ± 0.92	0.61 ± 0.12	0.48 ± 0.10
29	3	Typical Steppe	106.5	48.86	883	-0.7	268	0.3488	0.29 ± 0.01	0.95 ± 0.09	21.04 ± 0.39	2.08 ± 0.11	7.35 ± 0.11	0.43 ± 0.05	2.57 ± 0.23	0.2 ± 0.02	0.45 ± 0.05	101.2 ± 36.06	10.9 ± 0.45	0.53 ± 0.12	0.41 ± 0.03
30*	3	Meadow Steppe	119.67	49.53	719	-1.7	374	0.5144	0.14 ± 0.02	1.59 ± 0.27	13.84 ± 0.70	1.60 ± 0.12	8.32 ± 0.03	0.21 ± 0.04	1.59 ± 0.18	0.19 ± 0.03	0.62 ± 0.05	40.9 ± 10.98	10.1 ± 1.82	0.61 ± 0.10	0.43 ± 0.05
31*	3	Meadow Steppe	120.42	49.13	706	-1.5	404	0.5557	0.2 ± 0.02	1.83 ± 0.21	18.26 ± 1.49	1.45 ± 0.13	6.52 ± 0.03	0.58 ± 0.14	2.4 ± 0.13	0.27 ± 0.03	0.26 ± 0.02	68.0 ± 5.21	9.9 ± 0.58	0.40 ± 0.04	0.36 ± 0.02
32*	3	Meadow Steppe	106.07	49.16	925	-1.3	307	0.4068	0.18 ± 0.02	1.12 ± 0.59	34.06 ± 2.69	2.91 ± 0.27	6.54 ± 0.04	1.15 ± 0.37	1.8 ± 0.25	0.21 ± 0.02	0.15 ± 0.03	51.7 ± 2.84	na	na	na
33	3	Meadow Steppe	105.94	49.37	823	-1	313	0.4093	0.25 ± 0.04	1.92 ± 0.33	14.86 ± 1.11	1.82 ± 0.16	8.24 ± 0.09	0.37 ± 0.13	5.02 ± 0.67	0.41 ± 0.04	0.3 ± 0.03	51.6 ± 3.34	na	na	na
34	3	Meadow Steppe	106.31	49.94	739	-0.9	321	0.4326	0.21 ± 0.01	0.58 ± 0.04	14.44 ± 0.48	1.58 ± 0.00	8.12 ± 0.02	0.37 ± 0.14	2.21 ± 0.1	0.28 ± 0.02	0.35 ± 0.07	100.7 ± 14.71	na	na	na
35	3	Meadow Steppe	111.55	40.95	1692	-1	357	0.426	0.06 ± 0.00	0.61 ± 0.09	6.52 ± 0.30	0.68 ± 0.01	7.92 ± 0.06	0.64 ± 0.09	4 ± 0.17	0.33 ± 0.02	0.47 ± 0.04	82.8 ± 10.20	na	na	na
36	3	Meadow Steppe	120.03	49.38	640	-1.1	374	0.506	0.13 ± 0.02	0.98 ± 0.03	19.65 ± 0.37	1.58 ± 0.12	7.54 ± 0.14	0.36 ± 0.25	3.87 ± 0.09	0.45 ± 0.04	0.18 ± 0.01	78.1 ± 2.46	na	na	na
37	3	Meadow Steppe	120.02	49.52	817	-0.8	358	0.5722	0.17 ± 0.02	2.43 ± 0.30	15.92 ± 0.33	1.70 ± 0.03	7.49 ± 0.07	0.42 ± 0.06	5.1 ± 0.37	0.49 ± 0.07	0.71 ± 0.05	101.6 ± 5.78	na	na	na
38	3	Meadow Steppe	119.762	48.8584	657	-2.43	404	0.4786	0.2 ± 0.02	1.15 ± 0.00	16.55 ± 2.47	1.37 ± 0.28	7.12 ± 0.24	0.36 ± 0.12	5.87 ± 1.86	0.72 ± 0.22	0.24 ± 0.04	70.9 ± 10.66	na	na	na
MAT, mean annual temperature; MAP, mean annual precipitation; AGB, aboveground biomass; BGB, belowground biomass; SOC, soil organic carbon; N, nitrogen.
* Site selected for lignin phenol analysis with replicates (n = 3).
† For this site, n = 3 for lignin phenols; n = 2 for amino sugars due to limited sample availability.
a Data obtained from the WorldClim-Global Climate Data; http://www.worldclim.org.
b Ratio of precipitation to potential evapotranspiration, obtained from Global Aridity and PET Database; http://www.cgiar-csi.org/data/global-aridity-and-pet-database.
na, not available.
