# Supplementary material for: Divergent accumulation of microbial necromass and plant lignin components in grassland soils
Source: Nat Commun. 2018 Aug 28;9:3480. doi: 10.1038/s41467-018-05891-1 (PMC6113315; doi:10.1038/s41467-018-05891-1)
Supplement: Supplementary file 4 — Supplementary Data 2 [file 41467_2018_5891_MOESM4_ESM.xlsx]

## Sheet: Table S2
Supplementary Data 2: Published data of amino sugar and lignin phenol concentrations in the surface soils (0–10 cm) of grasslands over the world.
Ref.a	Longitude (°E)	Latitude (°N)	Location	Soil type	Aridity indexb (unitless)	SOC (mg g-1)	N (mg g-1)	Clay (%)	Silt (%)	Sand (%)	pH	Amino sugars (mg g-1 SOC)	Lignin phenols (mg g-1 SOC)	Reaction temperature for CuO oxidation	Reaction time for CuO oxidation	(Ad/Al)V	(Ad/Al)S
1	-103.853	49.6611	North America	NA	0.4625	42.3	4.23	NA	NA	NA	NA	62.3877	NA	NA	NA	NA	NA
2-3	-105.8	52.92	North America	Chernozems	0.5314	58.2	5.29	29.1	22.3	48.7	8.354	78.2	19.6	170 °C	2 h	0.4	0.47
2-3	-106.17	52.19	North America	Chernozems	0.4939	42.3	4.23	16.2	18.9	64.9	8.162	95.4	21.3	170 °C	2 h	0.36	0.45
2-3	-107.5	50.17	North America	Chernozems	0.4527	42.3	3.89	22.2	26.4	51.5	6.626	99.5	21.5	170 °C	2 h	0.36	0.39
2-3	-95.55	45.35	North America	Chernozems	0.4967	64	5.34	34.4	30.2	35.4	6.914	108.1	17.7	170 °C	2 h	0.32	0.44
2-3	-100.54	46.5	North America	Chernozems	0.4196	31.6	3.31	20.6	20.7	60	6.914	106.5	16.7	170 °C	2 h	0.28	0.43
2-3	-109.41	48.33	North America	Chernozems	0.4487	16.4	1.65	16.5	17.1	66.3	7.106	112.3	26.4	170 °C	2 h	0.4	0.59
2-3	-105.51	44.5	North America	Calcisols	0.3739	18.5	1.94	23.8	34	42.2	6.434	104.3	17.3	170 °C	2 h	0.39	0.4
2-3	-103.13	40.1	North America	Lixisols	0.3446	16.9	1.59	17.7	14.9	67.5	7.682	122.6	24.1	170 °C	2 h	0.26	0.45
2-3	-99.22	40.26	North America	Mollisols	0.5407	29.9	3.02	24.4	22.9	52.8	7.202	123.6	21	170 °C	2 h	0.39	0.39
2-3	-99.2	38.53	North America	Chernozems	0.477	27.5	2.68	27.5	17.8	54.7	8.066	119.3	11.5	170 °C	2 h	0.34	0.51
2-3	-96.42	40.48	North America	Chernozems	0.7058	40.5	3.46	32.3	27.5	40.2	6.626	123.3	16.4	170 °C	2 h	0.27	0.38
2-3	-96.35	39.11	North America	Chernozems	0.7472	30.7	2.86	33.2	26.5	40.4	7.01	111	17.5	170 °C	2 h	0.34	0.47
2-3	-95.16	37.2	North America	Luvisols	0.8577	26.8	2.46	18.2	35.5	46.2	5.954	119.6	18.9	170 °C	2 h	0.48	0.44
2-3	-101.28	32.15	North America	Lixisols	0.3251	11.3	1.16	20.9	7.1	72.1	8.354	79.7	20.5	170 °C	2 h	0.21	0.58
2-3	-96.33	29.42	North America	Lixisols	0.7003	23.7	1.92	25.1	13.6	61.4	8.354	74.9	16.6	170 °C	2 h	0.35	0.38
2-3	-94.06	30.05	North America	Chernozems	1.017	24.7	2.15	25.8	19.9	54.3	6.914	90.9	23.8	170 °C	2 h	0.16	0.35
2-3	-98.04	27.45	North America	Lixisols	0.4104	22.5	1.75	25.9	6.6	67.6	8.546	71.7	9.1	170 °C	2 h	0.34	0.32
2-3	-98.54	27.57	North America	Calcisols	0.3626	16	1.4	28.4	21.2	50.4	8.546	66.5	17.2	170 °C	2 h	0.25	0.42
4	-96.6803	40.8106	North America	Chernozems	0.6899	40.4872	3.4604	11.24	5.22	60.31	5.6	41.4733	NA	NA	NA	NA	NA
5	72.65	40.033	North America	Chernozems	0.8338	87.7	11.5	19.9	45.3	27.5	6.626	142.531	NA	NA	NA	NA	NA
6	4.77	51.25	Wechelderzande, Belgium	NA	1.094	21	2	2.5	4.5	93	NA	70.9755	NA	NA	NA	NA	NA
6	4.77	51.25	Wechelderzande, Belgium	NA	1.094	21	2	2.5	4.5	93	NA	53.9724	NA	NA	NA	NA	NA
6	4.77	51.25	Wechelderzande, Belgium	NA	1.094	21	2	2.5	4.5	93	NA	54.5638	NA	NA	NA	NA	NA
6	4.77	51.25	Wechelderzande, Belgium	NA	1.094	21	2	2.5	4.5	93	NA	67.5205	NA	NA	NA	NA	NA
6	4.77	51.25	Wechelderzande, Belgium	NA	1.094	21	2	2.5	4.5	93	NA	68.9031	NA	NA	NA	NA	NA
6	4.77	51.25	Wechelderzande, Belgium	NA	1.094	21	2	2.5	4.5	93	NA	60.5614	NA	NA	NA	NA	NA
7	4.77	51.25	Wechelderzande, Belgium	NA	1.094	21	2	2.5	4.5	93	NA	57.619	NA	NA	NA	NA	NA
8	-89.83	44.79	Southern Wisconsin, USA	NA	0.93	14.9	1.4	18.2	43	38.8	6.41	52.4765	NA	NA	NA	NA	NA
8	-89.83	44.79	southern Wisconsin, USA	NA	0.93	20.3	1.9	17.2	53.2	29.6	6.6	39.601	NA	NA	NA	NA	NA
9	-85.4	42.41	Michigan, USA	NA	0.9202	12.1	0.9	12.5	34	53.5	6.6	97.5207	NA	NA	NA	NA	NA
9	-85.4	42.41	Michigan, USA	NA	0.9202	12.1	0.9	12	35.3	52.7	6.9	54.5455	NA	NA	NA	NA	NA
9	-97.12	37.73	Michigan, USA	NA	0.3706	23	2.3	18	72	10	6.6	24.7826	NA	NA	NA	NA	NA
9	-97.12	37.73	Michigan, USA	NA	0.3706	23	2.3	24.7	67.3	8	6.9	18.4783	NA	NA	NA	NA	NA
10	9.93556	51.5339	Göttingen, Germany	Cambisol	0.8761	11.8	0.95	63.8	26.8	9.4	4.78	61.7966	NA	NA	NA	NA	NA
10	9.93556	51.5339	Göttingen, Germany	Luvisol	0.8761	18.2	1.59	7.6	68.7	23.7	5.98	101.824	NA	NA	NA	NA	NA
10	10.0056	50.8872	Heringen, Germany	Fluvisol	0.8115	45.4	3.58	54	23.6	22.4	5.22	29.6057	NA	NA	NA	NA	NA
10	9.85778	51.3422	Witzenhausen, Germany	Andosol	0.8273	54.8	4.56	20.2	61.3	18.5	4.89	77.9526	NA	NA	NA	NA	NA
10	9.85778	51.3422	Witzenhausen, Germany	Luvisol	0.8273	31.3	2.71	5.9	76.7	17.4	5.51	78.4441	NA	NA	NA	NA	NA
10	10.5667	52.1	Dohrstadt, Germany	Fluvisol	0.8303	34.9	2.68	10.1	69.5	20.4	7.77	51.8281	NA	NA	NA	NA	NA
10	10.5667	52.1	Dohrstadt, Germany	Fluvisol	0.8303	45.4	3.64	10.1	69.5	20.4	7.49	49.7709	NA	NA	NA	NA	NA
10	10.5667	52.1	Dohrstadt, Germany	Fluvisol	0.8303	35.5	3.16	10.1	69.5	20.4	7.53	51.9211	NA	NA	NA	NA	NA
10	10.5667	52.1	Dohrstadt, Germany	Fluvisol	0.8303	38.4	3.39	10.1	69.5	20.4	7.58	51.3698	NA	NA	NA	NA	NA
10	10.5667	52.1	Dohrstadt, Germany	Fluvisol	0.8303	33.6	2.99	16.4	68.2	15.4	7.61	56.4851	NA	NA	NA	NA	NA
10	8.46667	53.5	Nordenham, Germany	Fluvisol	1.1318	106.8	9.71	10.1	56.4	33.5	4.41	90.5234	NA	NA	NA	NA	NA
10	8.46667	53.5	Nordenham, Germany	Fluvisol	1.1318	92.6	8.67	11.1	63	25.9	4.89	104.868	NA	NA	NA	NA	NA
10	8.46667	53.5	Nordenham, Germany	Fluvisol	1.1318	121.7	11.05	10.8	52.6	36.6	4.79	87.0838	NA	NA	NA	NA	NA
10	8.46667	53.5	Nordenham, Germany	Fluvisol	1.1318	55.9	5.11	17	51.1	31.9	5.45	89.2218	NA	NA	NA	NA	NA
10	8.46667	53.5	Nordenham, Germany	Fluvisol	1.1318	22.5	2.4	36.1	44.9	19	5.1	106.169	NA	NA	NA	NA	NA
10	8.46667	53.5	Nordenham, Germany	Fluvisol	1.1318	44.9	4.59	22.7	52.4	24.9	5.28	34.0401	NA	NA	NA	NA	NA
10	9.93556	51.5339	Göttingen, Germany	Phaeozem	0.8761	31.4	2.86	14.1	67.1	18.7	7.48	65	NA	NA	NA	NA	NA
10	9.93556	51.5339	Göttingen, Germany	Chernozem	0.8761	63.3	5.59	4.2	85.3	10.5	7.9	56.0916	NA	NA	NA	NA	NA
10	9.93556	51.5339	Göttingen, Germany	Luvisol	0.8761	21.2	1.94	7.7	71.6	20.7	7.93	77.7358	NA	NA	NA	NA	NA
10	9.93556	51.5339	Göttingen, Germany	Cambisol	0.8761	52.4	4.65	5.9	62.7	31.4	7.51	75.8397	NA	NA	NA	NA	NA
11	11.8	43.8833	Bavaria, Germany	Luvisols	1.3294	72.7	7.6	24.3	35.8	39.9	5.954	NA	19	170 °C	2 h	NA	NA
12	-71.3167	4.61667	Carimagua, Colombia	NA	1.33	22.6	NA	NA	NA	NA	4.5	NA	3.5	170 °C	2 h	NA	NA
13	-106.233	46.2667	America	Chernozems	0.3032	8.5	1.1	39	50	11	NA	NA	18.6	170 °C	2 h	NA	NA
13	-103.783	44	America	Chernozems	0.6316	12.9	1.3	38	39	12	NA	NA	21.8	170 °C	2 h	NA	NA
13	-103.783	44	America	Lixisols	0.6316	11.2	1.2	37	45	18	NA	NA	22.8	170 °C	2 h	NA	NA
13	-100.217	33.2	America	Chernozems	0.3881	26.7	2.3	30	48	22	NA	NA	26.4	170 °C	2 h	NA	NA
13	-100.217	33.2	America	Chernozems	0.3881	16.3	1.6	29	39	38	NA	NA	30.5	170 °C	2 h	NA	NA
13	-100.217	33.2	America	Chernozems	0.3881	12.6	1.4	28	45	27	NA	NA	18	170 °C	2 h	NA	NA
13	-95.6	39.0667	America	Calcisols	0.7796	40.3	3.3	22	45	33	NA	NA	28.9	170 °C	2 h	NA	NA
13	-95.6	39.0667	America	Chernozems	0.7796	29.2	2.7	26	20	54	NA	NA	16.3	170 °C	2 h	NA	NA
13	-98.9	27.95	America	Lixisols	0.327	15.1	1.4	21	26	53	NA	NA	23.3	170 °C	2 h	NA	NA
13	-98.9	27.95	America	Calcisols	0.327	13.7	1.3	25	22	53	NA	NA	14.3	170 °C	2 h	NA	NA
13	-97.9667	31.1667	America	Lixisols	0.5354	32.2	2.9	25	46	39	NA	NA	27.7	170 °C	2 h	NA	NA
13	-97.9667	31.1667	America	Cambisol	0.5354	21.6	2.4	48	35	27	NA	NA	14.1	170 °C	2 h	NA	NA
14	72.65	40.0333	Kyrgyzia	NA	0.8338	87.7	11.5	21.4671	48.8673	29.6656	6.626	NA	22.805	170 °C	2 h	0.33	NA
15	170.104	-44.2599	New Zealand	Regosol	0.7541	20.5	1.5	NA	NA	NA	5.762	NA	13	172 °C	2 h	0.43	0.34
15	170.104	-44.2599	New Zealand	Regosol	0.7541	15	1.2	NA	NA	NA	6.146	NA	10.2	172 °C	2 h	0.46	0.46
15	170.104	-44.2599	New Zealand	Regosol	0.7541	16.3	1.4	NA	NA	NA	6.338	NA	9.8	172 °C	2 h	0.44	0.42
16	-58.0667	-35.6333	Argentina	Chernozem	0.7565	38	3.3	16.1	27.7	NA	5.8	NA	29.2	170 °C	2 h	0.24	0.33
16	-58.0667	-35.6333	Argentina	Chernozem	0.7565	35	3.2	NA	NA	NA	5.9	NA	19.7	170 °C	2 h	0.35	0.45
16	-58.0667	-35.6333	Argentina	Chernozem	0.7565	32	3.1	NA	NA	NA	5.9	NA	13.7	170 °C	2 h	0.44	0.46
16	-58.0667	-35.6333	Argentina	Kastanozems	0.7565	25	2.2	17.9	28.1	NA	8.9	NA	46.8	170 °C	2 h	0.15	0.22
16	-58.0667	-35.6333	Argentina	Kastanozems	0.7565	16	1.6	NA	NA	NA	9.6	NA	32.3	170 °C	2 h	0.24	0.24
16	-58.0667	-35.6333	Argentina	Kastanozems	0.7565	13	1.1	NA	NA	NA	9.8	NA	25.4	170 °C	2 h	0.2	0.37
16	-58.3	-37.75	Argentina	Kastanozems	0.6781	46	4.4	20.5	25.1	NA	9	NA	36.2	170 °C	2 h	0.17	0.36
16	-58.3	-37.75	Argentina	Kastanozems	0.6781	20	1.8	NA	NA	NA	9.6	NA	19.6	170 °C	2 h	0.29	0.48
16	-58.3	-37.75	Argentina	Kastanozems	0.6781	13	1	NA	NA	NA	9.8	NA	14.8	170 °C	2 h	0.37	0.48
17	11.7537	51.7834	Saxony-Anhalt, Germany	Regosols	0.6541	25.3	1.80714	NA	NA	NA	8.1	NA	23.4	170 °C	2 h	NA	NA
17	11.7537	51.7834	Saxony-Anhalt, Germany	Regosols	0.6541	9.4	0.376	NA	NA	NA	8.2	NA	45.3	170 °C	2 h	NA	NA
17	11.7537	51.7834	Saxony-Anhalt, Germany	Regosols	0.6541	2.4	NA	NA	NA	NA	8.7	NA	42.4	170 °C	2 h	NA	NA
17	11.7537	51.7834	Saxony-Anhalt, Germany	Regosols	0.6541	24.3	2.025	NA	NA	NA	8	NA	39.65	170 °C	2 h	NA	NA
17	11.7537	51.7834	Saxony-Anhalt, Germany	Regosols	0.6541	7.1	0.71	NA	NA	NA	7.9	NA	50.3	170 °C	2 h	NA	NA
17	11.7537	51.7834	Saxony-Anhalt, Germany	Regosols	0.6541	5.4	0.45	NA	NA	NA	7.9	NA	47	170 °C	2 h	NA	NA
18	-112.842	49.6935	Albeta, Canada	Chernozem	0.4608	27.7	3	23.2	29.9	46.9	6.6	NA	4.2	170 °C	2.5 h	2.27778	1.19565
18	-112.842	49.6935	Albeta, Canada	Chernozem	0.4608	20.8	2	20.1	32.6	47.3	6.4	NA	4.7785	170 °C	2.5 h	1.22552	0.809437
18	-113.491	53.5444	Albeta, Canada	Chernozem	0.65	44.1	4	26.5	29.4	44.1	6.75	NA	3.263	170 °C	2.5 h	2.26786	1.34146
18	-113.491	53.5444	Albeta, Canada	Chernozem	0.65	52.6	4	28.6	36.4	35	6.4	NA	2.666	170 °C	2.5 h	1.87713	1.65
19	0.124819	46.4203	Lusignan, France	Cambisols	0.8911	16.7	1.7	NA	NA	NA	NA	NA	17.5	172 °C	2 h	NA	0.563
20	-112.842	49.6935	Albeta, Canada	NA	0.4608	28	3	NA	NA	NA	NA	NA	4.2	170 °C	2.5 h	NA	NA
20	-113.491	53.5444	Albeta, Canada	NA	0.65	44	4	NA	NA	NA	NA	NA	3.2	170 °C	2.5 h	NA	NA
21	-48.1667	-10.2667	Tocantins, Brazil	Acrisols	0.9741	19	NA	NA	NA	NA	NA	NA	7	170 °C	2 h	0.32	0.22
22	-100.333	41.8667	Albeta, Canada	NA	0.5008	5.7	0.7	NA	NA	97	5.2	NA	9.98131	170 °C	2.5 h	1.3118	1.03448
23	117.083	42.6167	Inner Mongolia, China	Kastanozems	0.5551	3.2	0.32	1.7	11	87.3	NA	NA	13.303	170 °C	2.5 h	1.43	0.59
23	117.083	42.5833	Inner Mongolia, China	Kastanozems	0.5817	6.6	0.65	4.6	21.6	73.8	NA	NA	14.8238	170 °C	2.5 h	0.58	0.35
23	117.133	42.5333	Inner Mongolia, China	Kastanozems	0.5661	46.6	3.9	5.3	26	68.8	NA	NA	9.49654	170 °C	2.5 h	2.26	1.47
23	117.217	42.55	Inner Mongolia, China	Kastanozems	0.5682	15.9	1.3	6.4	29.2	64.4	NA	NA	12.9775	170 °C	2.5 h	0.98	0.76
24	-113.491	53.5444	Saskatchewan, Indian	Regosols	0.65	53	4.01515	15	55	30	6.22	NA	2.67	170 °C	2.5 h	NA	NA
24	-103.517	50.53	Mandan, USA	Regosols	0.5561	37	3.55769	50	21	29	7.4	NA	8.7	170 °C	2.5 h	NA	NA
24	-100.917	46.767	Mandan, USA	Chernozem	0.4572	32	2.90909	28	46	26	6.58	NA	9.21	170 °C	2.5 h	NA	NA
24	-103.15	40.15	Texas, USA	Chernozem	0.3478	12	1.39535	23	41	36	7	NA	11.93	170 °C	2.5 h	NA	NA
24	-99.413	33.939	Alajuela, Costa Rica	Chernozem	0.4417	11	1.23596	31	52	17	7.47	NA	11.42	170 °C	2.5 h	NA	NA
24	-62.824	10.168	Rondônia, Brazil	Krasnozem	1.0553	14	1.32075	25	10	65	5.59	NA	8.62	170 °C	2.5 h	NA	NA
aReference listed in Supplementary References.
b Ratio of precipitation to potential evapotranspiration, obtained from Global Aridity and PET Database; http://www.cgiar-csi.org/data/global-aridity-and-pet-database.
SOC: soil organic carbon; N: nitrogen; Ad/Al: the acid-to-aldehyde ratio of vanillyl (V) and syringyl (S) phenols; NA: not available.
