# Supplementary material for: Divergent accumulation of microbial necromass and plant lignin components in grassland soils
Source: Nat Commun. 2018 Aug 28;9:3480. doi: 10.1038/s41467-018-05891-1 (PMC6113315; doi:10.1038/s41467-018-05891-1)
Supplement: Supplementary file 5 — Supplementary Data 3 [file 41467_2018_5891_MOESM5_ESM.xlsx]

## Sheet: Table S3
Supplementary Data 3: Sample information and lignin composition of plant biomass from varied vegetation types along the Mongolian transects.
No.	Sampling time	Vegetation	Longitude (°E)	Latitude (°N)	Aridity index	OC (%)	N (%)	Klason lignin (mg g-1 OC)	Lignin phenols (mg g-1 OC)	(Ad/Al)V	(Ad/Al)S	Dominant species
Aboveground biomass
1	August, 2017	Desert	115.5	43.8	0.304	43.434	2.42113	150.113	28.9521	0.280485	0.336434	Reaumuria Linn., Stipa Linn., Artemisia frigida
2	August, 2017	Desert	114.8	43.7	0.299	43.31	1.93645	150.773	23.5404	0.231912	0.287015	Kalidium foliatum, Stipa Linn., Artemisia frigida
3	August, 2017	Desert	115.7	43.3	0.3647	44.7621	1.41405	143.648	27.6023	0.212187	0.309442	Kalidium foliatum, Stipa Linn.
4	August, 2017	Desert	112.042	43.5572	0.15	43.218	1.49031	150.4	30.0306	0.165201	0.277068	Reaumuria Linn., Psammochloa villosa, Nitraria tangutorum
5	August, 2017	Desert	113.216	43.4767	0.21	44.3696	1.42578	158.442	27.9476	0.307031	0.300896	Reaumuria Linn., Psammochloa villosa, Nitraria tangutorum
6	August, 2017	Desert	114.042	43.6213	0.25	44.85	1.78993	152.731	26.73	0.158802	0.323373	Reaumuria Linn., Psammochloa villosa, Nitraria tangutorum
7	July-Sep, 2017	Desert	110.966	42.6447	0.1699	39.3693	1.41405	150.625	32.0912	0.241977	0.135603	Kalidium foliatum, Reaumuria Linn.
8	July-Sep, 2017	Desert	111.218	42.6714	0.1694	42.2428	1.84435	150.321	41.3157	0.218768	0.130893	Nitraria tangutorum, Kalidium foliatum
9	July-Sep, 2017	Desert steppe	112.626	42.0257	0.2718	44.108	2.42113	129.455	34.2238	0.32664	0.304656	Stipa Linn., Calystegia sepium, Peganum harmala
10	July-Sep, 2017	Desert steppe	111.666	42.3091	0.2004	46.2087	1.93645	144.562	32.3478	0.260783	0.342745	Stipa Linn., Cotoneaster lacteus, Allium mongolicum
11	July-Sep, 2017	Desert steppe	111.078	41.8696	0.2516	45.7562	1.28616	151.455	19.3714	0.185753	0.266325	Stipa Linn., Cleistogenes, Leymus chinensis
12	July-Sep, 2017	Desert steppe	111.955	41.9235	0.2615	44.5301	1.94163	139.456	29.2264	0.238637	0.179464	Stipa Linn., Cleistogenes, Artemisia frigida
13	July-Sep, 2017	Typical steppe	118.454	43.5094	0.4072	42.1414	1.49047	120.072	14.248	0.224397	0.206737	Polygonum alopecuroides, Carex, Digitaria ischaemum
14	July-Sep, 2017	Typical steppe	119.454	43.3789	0.3764	38.4814	2.18768	104.206	18.7533	0.275328	0.246664	Trib. Pappophoreae, Calystegia sepium, Cleistogenes
15	July-Sep, 2017	Typical steppe	119.477	43.4754	0.3798	44.219	1.64249	162.374	25.7781	0.203404	0.160374	Trib. Pappophoreae, Lespedeza bicolor
16	July-Sep, 2017	Typical steppe	116.829	43.583	0.43	42.3051	2.44615	102.588	16.639	0.228274	0.270315	Cleistogenes, Agropyron cristatum, Carex
17	July-Sep, 2017	Typical steppe	116.706	43.5984	0.42	38.9413	2.76009	108.882	9.78615	0.193291	0.222265	Cleistogenes, Leymus chinensis, Carex
18	July-Sep, 2017	Typical steppe	116.45	43.8364	0.37	39.8561	3.2044	116.168	11.6739	0.188381	0.203371	Stipa Linn., Cleistogenes, Artemisia frigida
19	July, 2017	Typical steppe	114.868	42.7514	0.34	44.3401	2.10701	156.518	18.4972	0.169425	0.343265	Pennisetum alopecuroides, Cleistogenes,Agriophyllum squarrosum
20	July, 2017	Typical steppe	114.868	42.7514	0.34	38.7502	1.06504	169.289	22.4528	0.295892	0.0753059	Pennisetum alopecuroides, Cleistogenes,Agriophyllum squarrosum
21	July, 2017	Typical steppe	114.868	42.7514	0.34	39.2324	1.19296	170.522	32.3104	0.0164015	0.0875264	Pennisetum alopecuroides, Cleistogenes,Agriophyllum squarrosum
22	July, 2017	Typical steppe	120.789	43.4154	0.4033	42.4696	2.04621	153.522	46.6634	0.0994408	0.0948889	Artemisia capillaris, Cleistogenes, Alopecurus japonicus
23	July, 2017	Typical steppe	120.789	43.4154	0.4033	39.9733	2.7593	160.107	25.1831	0.14556	0.140287	Artemisia capillaris, Cleistogenes, Alopecurus japonicus
24	July, 2017	Typical steppe	120.789	43.4154	0.4033	43.7083	1.64589	165.186	40.0492	0.106878	0.101231	Artemisia capillaris, Cleistogenes, Alopecurus japonicus
25	July-Sep, 2017	Meadow steppe	116.881	45.6059	0.3083	40.7345	2.84825	107.035	14.0915	0.257555	0.171848	Allium mongolicum, Leymus chinensis, Calystegia sepium
26	July-Sep, 2017	Meadow steppe	116.64	45.7312	0.3246	36.4649	2.57924	144.797	14.4323	0.278053	0.164806	Stipa Linn., Carex, Cleistogenes
27	July-Sep, 2017	Meadow steppe	118.231	45.6228	0.3874	44.2334	2.49487	131.123	24.4552	0.248997	0.209645	Artemisia sphaerocephala, Stipa Linn., Chenopodium aristatum
28	July-Sep, 2017	Meadow steppe	111.078	41.8696	0.3628	43.1498	2.38289	120.047	24.9869	0.168706	0.170518	Leymus chinensis, Cleistogenes, Salsola collina
29	July-Sep, 2017	Meadow steppe	111.955	41.9235	0.4444	44.826	1.28849	119.574	19.2927	0.225109	0.208756	Leymus chinensis, Carex, Stipa Linn.
30	July-Sep, 2017	Meadow steppe	115	42.4	0.4371	44.862	1.84435	148.455	26.9307	0.238015	0.366891	Stipa Linn., Carex, Leymus chinensis
31	July, 2017	Meadow steppe	121.354	42.4	0.4905	43.2839	2.31134	172.812	24.928	0.13953	0.151952	Echinops sphaerocephalus, Pennisetum alopecuroides, Cleistogenes
32	July, 2017	Meadow steppe	121.354	42.4	0.4905	41.2861	2.17066	173.909	31.0789	0.12157	0.107857	Echinops sphaerocephalus, Pennisetum alopecuroides, Cleistogenes
Belowground biomass
33	August, 2017	Desert	112.186	43.7094	0.15	44.3449	2.00632	158.53	45.5159	0.146155	0.135698	Reaumuria Linn., Psammochloa villosa, Nitraria tangutorum
34	August, 2017	Desert	113.216	43.4767	0.21	31.2877	1.23645	210.626	45.1149	0.499019	0.302619	Reaumuria Linn., Psammochloa villosa, Nitraria tangutorum
35	August, 2017	Desert	110.966	42.6447	0.1699	33.8637	1.86092	191.06	47.1666	0.251996	0.21097	Kalidium foliatum, Reaumuria Linn.
36	July-Sep, 2017	Desert	111.218	42.6714	0.1694	38.1909	2.19338	202.404	32.3685	0.309907	0.287926	Nitraria tangutorum, Kalidium foliatum
37	July-Sep, 2017	Desert	114.042	43.6213	0.25	43.9451	1.55937	142.906	8.01097	0.251729	0.141406	Reaumuria Linn., Psammochloa villosa, Nitraria tangutorum
38	July-Sep, 2017	Desert steppe	112.626	42.0257	0.2718	36.5802	1.38081	173.318	22.0381	0.247188	0.156388	Stipa Linn., Calystegia sepium, Peganum harmala
39	July-Sep, 2017	Desert steppe	111.666	42.3091	0.2004	32.6641	1.33704	192.26	40.251	0.282882	0.191805	Stipa Linn., Cotoneaster lacteus, Allium mongolicum
40	July-Sep, 2017	Desert steppe	111.078	41.8696	0.2516	34.1362	1.65487	202.424	23.9441	0.297095	0.217382	Stipa Linn., Cleistogenes, Leymus chinensis
41	July-Sep, 2017	Desert steppe	111.955	41.9235	0.2615	40.2842	1.34821	153.658	32.5912	0.215048	0.156558	Stipa Linn., Cleistogenes, Artemisia frigida
42	July-Sep, 2017	Typical steppe	118.454	43.5094	0.4072	36.3681	0.857556	154.531	17.5538	0.212814	0.110487	Polygonum alopecuroides, Carex, Digitaria ischaemum
43	July-Sep, 2017	Typical steppe	119.454	43.3789	0.3764	34.7567	1.61077	183.849	13.8654	0.0760928	0.00419331	Trib. Pappophoreae, Calystegia sepium, Cleistogenes
44	July-Sep, 2017	Typical steppe	119.477	43.4754	0.3798	39.5912	1.40421	149.528	18.7521	0.206592	0.153035	Trib. Pappophoreae, Lespedeza bicolor
45	July-Sep, 2017	Typical steppe	116.829	43.583	0.43	34.402	1.41316	179.059	27.5436	0.243625	0.15036	Cleistogenes, Agropyron cristatum, Carex
46	July-Sep, 2017	Typical steppe	116.706	43.5984	0.42	27.6271	1.36049	224.417	31.6154	0.317897	0.280261	Cleistogenes, Leymus chinensis, Carex
47	July-Sep, 2017	Typical steppe	116.45	43.8364	0.37	33.4687	1.29587	200.187	40.8613	0.2787	0.224137	Stipa Linn., Cleistogenes, Artemisia frigida
48	July, 2017	Typical steppe	116.7	43.63	0.4	41.0317	1.08165	195.702	26.9756	0.190334	0.149627	Cleistogenes, Leymus chinensis, Carex
49	July-Sep, 2017	Meadow steppe	116.881	45.6059	0.3083	37.8611	1.60827	184.358	14.1157	0.266522	0.237295	Allium mongolicum, Leymus chinensis, Calystegia sepium
50	July-Sep, 2017	Meadow steppe	116.64	45.7312	0.3246	40.3751	1.48536	175.851	17.0327	0.248735	0.201891	Stipa Linn., Carex, Cleistogenes
51	July-Sep, 2017	Meadow steppe	118.231	45.6228	0.3874	39.3682	1.79525	193.811	46.1156	0.284869	0.239023	Artemisia sphaerocephala, Stipa Linn., Chenopodium aristatum
52	July-Sep, 2017	Meadow steppe	111.078	41.8696	0.3713	38.4685	1.5108	191.845	41.7276	0.28877	0.219206	Leymus chinensis, Cleistogenes, Salsola collina
53	July-Sep, 2017	Meadow steppe	111.955	41.9235	0.3628	38.8062	1.20282	185.28	28.0535	0.256233	0.210479	Leymus chinensis, Carex, Stipa Linn.
54	July-Sep, 2017	Meadow steppe	115	42.4	0.4444	41.952	0.8433	164.474	32.9201	0.184442	0.140999	Stipa Linn., Carex, Leymus chinensis
55	Sep, 2017	Meadow steppe	119.35	50.174	0.49	40.9871	1.35807	177.861	53.3718	0.160428	0.141567	Artemisia sphaerocephala,Leymus chinensis, Cleistogenes
OC, organic carbon; N, nitrogen; (Ad/Al)v, acid-to-aldehyde ratio of vanillyl phenols; (Ad/Al)s, acid-to-aldehyde ratio of syringyl phenols.
